# Supplementary material for: Kub3 Deficiency Causes Aberrant Late Embryonic Lung Development in Mice by the FGF Signaling Pathway
Source: Int J Mol Sci. 2022 May 27;23(11):6014. doi: 10.3390/ijms23116014 (PMC9181541; doi:10.3390/ijms23116014)
Supplement: Supplementary file 1 [file ijms-23-06014-s001.zip]

Archive with 1 entries (1 files):
- ijms-1687725-SI.pdf
